# Supplementary material for: Comprehensive Evaluation of Ten Actinidia arguta Wines Based on Color, Organic Acids, Volatile Compounds, and Quantitative Descriptive Analysis
Source: Foods. 2023 Sep 6;12(18):3345. doi: 10.3390/foods12183345 (PMC10529418; doi:10.3390/foods12183345)
Supplement: Supplementary file 1 [file foods-12-03345-s001.zip]

Archive with 1 entries (1 files):
- foods-2563250-supplementary.pdf
